# Supplementary material for: Genome-Wide Association Study in Bread Wheat Identifies Genomic Regions Associated with Grain Yield and Quality under Contrasting Water Availability
Source: Int J Mol Sci. 2022 Sep 12;23(18):10575. doi: 10.3390/ijms231810575 (PMC9505613; doi:10.3390/ijms231810575)
Supplement: Supplementary file 1 [file ijms-23-10575-s001.zip]

Archive with 2 entries (2 files):
- GWAS_Supplementary revision.pdf
- Supplementary file 2 revision.xlsx
